# Supplementary material for: Characterization and Gene Mapping of an Open-Glume Oryza sativa L. Mutant
Source: Int J Mol Sci. 2023 Aug 11;24(16):12702. doi: 10.3390/ijms241612702 (PMC10454609; doi:10.3390/ijms241612702)
Supplement: Supplementary file 1 [file ijms-24-12702-s001.zip]

Archive with 1 entries (1 files):
- ijms-2538065-supplementary.pdf
